# Supplementary material for: Analysis of growth factor signaling in genetically diverse breast cancer lines
Source: BMC Biol. 2014 Mar 21;12:20. doi: 10.1186/1741-7007-12-20 (PMC4234128; doi:10.1186/1741-7007-12-20)
Supplement: Additional file 1: Table S1 — Description of the dataset, cell lines, ligands and assays used in this study. [file 1741-7007-12-20-S1.xlsx]

## Sheet: Dimensions
The dataset is composed of the following dimensions (details are given in the following spraedsheets)
Ligand responses
39 cell lines	see spreadsheet 'Cell lines'
15 ligands	see spreadsheet 'Ligands'
2 concentrations	1ng/ml and 100ng/ml
3 time points	10, 30 and 90 minutes
2 targets	pErk and pAkt measured by ELISA (see spreadsheet 'ELISA assays' for antibodies -- CST pair was used for pErk)
Basal levels
39 cell lines	see spreadsheet 'Cell lines'
46 targets	RTK, pRTK and some key signaling kinases measured by ELISA (see spreadsheet 'ELISA assays' for antibodies)
Supplementary table S1: description of the dataset

## Sheet: Cell lines
Cell Line	Subtype	Growth Medium used in this study	ATCC recommendation (if different)	T	CO2
BT-20	TNBC	EMEM + 10% heat Inactivated FBS + 1% P/S		37°C	0.05
CAMA-1	HR+	EMEM + 10% heat Inactivated FBS + 1% P/S		37°C	0.05
MCF7	HR+	DMEM + 10% heat Inactivated FBS + 1% P/S	EMEM + 0.01 mg/ml bovine insulin +10% FBS	37°C	0.05
AU-565	HER2amp	RPMI-1640 Medium + 10% heat Inactivated FBS + 1% P/S		37°C	0.05
HCC-38	TNBC	RPMI-1640 Medium + 10% heat Inactivated FBS + 1% P/S		37°C	0.05
HCC-70	TNBC	RPMI-1640 Medium + 10% heat Inactivated FBS + 1% P/S		37°C	0.05
HCC-202	HER2amp	RPMI-1640 Medium + 10% heat Inactivated FBS + 1% P/S		37°C	0.05
HCC-1187	TNBC	RPMI-1640 Medium + 10% heat Inactivated FBS + 1% P/S		37°C	0.05
HCC-1395	TNBC	RPMI-1640 Medium + 10% heat Inactivated FBS + 1% P/S		37°C	0.05
HCC-1419	HER2amp	RPMI-1640 Medium + 10% heat Inactivated FBS + 1% P/S		37°C	0.05
HCC-1500	HR+	RPMI-1640 Medium + 10% heat Inactivated FBS + 1% P/S		37°C	0.05
HCC-1428	HR+	RPMI-1640 Medium + 10% heat Inactivated FBS + 1% P/S		37°C	0.05
HCC-1569	HER2amp	RPMI-1640 Medium + 10% heat Inactivated FBS + 1% P/S		37°C	0.05
HCC-1806	TNBC	RPMI-1640 Medium + 10% heat Inactivated FBS + 1% P/S		37°C	0.05
HCC-1937	TNBC	RPMI-1640 Medium + 10% heat Inactivated FBS + 1% P/S		37°C	0.05
HCC-1954	HER2amp	RPMI-1640 Medium + 10% heat Inactivated FBS + 1% P/S		37°C	0.05
ZR-75-1	HR+	RPMI-1640 Medium + 10% heat Inactivated FBS + 1% P/S		37°C	0.05
ZR-75-30	HER2amp	RPMI-1640 Medium + 10% heat Inactivated FBS + 1% P/S		37°C	0.05
SK-BR-3	HER2amp	McCoy's 5a Medium + 10% heat Inactivated FBS + 1% P/S		37°C	0.05
MCF-10A	TNBC	MEBM (Lonza/Clonetics, MEGM, Kit Cat No. CC-3150)		37°C	0.05
		100 ng/ml cholera toxin, Do not filter
MDA-MB-231	TNBC	Leibovitz's L-15 Medium +10% FBS (no Heat-Inactivated) + 1% P/S		37°C	none
MDA-MB-157	TNBC	Leibovitz's L-15 Medium +10% FBS (no Heat-Inactivated) + 1% P/S		37°C	none
MDA-MB-175VII	HR+	Leibovitz's L-15 Medium +10% FBS (no Heat-Inactivated) + 1% P/S		37°C	none
MDA-MB-453	TNBC	Leibovitz's L-15 Medium +10% FBS (no Heat-Inactivated) + 1% P/S		37°C	none
MDA-MB-468	TNBC	Leibovitz's L-15 Medium +10% FBS (no Heat-Inactivated) + 1% P/S		37°C	none
UACC-893	HER2amp	Leibovitz's L-15 Medium +10% FBS (no Heat-Inactivated) + 1% P/S		37°C	none
184-B5	TNBC	MEBM (Lonza/Clonetics as a kit: MEGM, Kit Cat No. CC-3150)		37°C	0.05
		1 ng/ml cholera toxin, Do not filter
BT-483	HR+	RPMI-1640 Medium + 20% heat Inactivated FBS + 1% P/S		37°C	0.05
		0.01 mg/ml bovine insulin
BT-549	TNBC	RPMI-1640 Medium + 10% heat Inactivated FBS + 1% P/S		37°C	0.05
		0.023 IU/ml insulin
T47D	HR+	RPMI-1640 Medium + 10% heat Inactivated FBS + 1% P/S		37°C	0.05
		0.2 Units/ml bovine insulin
Hs 578T	TNBC	DMEM + 10% heat Inactivated FBS + 1% P/S		37°C	0.05
		0.01 mg/ml bovine insulin
MDA-MB-134VI	HR+	Leibovitz's L-15 Medium + 20% Fetal Bovine Serum (no Heat-Inactivated) + 1% P/S		37°C	none
MDA-MB-361	HER2amp	Leibovitz's L-15 Medium + 20% Fetal Bovine Serum (no Heat-Inactivated) + 1% P/S		37°C	none
BT-474	HER2amp	RPMI-1640 Medium + 10% heat Inactivated FBS + 1% P/S	ATCC Hybri-Care Medium + 10% FBS + 1.5 g/L sodium bicarbonate	37°C	0.05
UACC-812	HER2amp	Leibovitz's L-15 medium + 20% FBS (no Heat-Inactivated) + 1% P/S		37°C	none
		2 mM L-glutamine
		20 ng/ml human EGF
MCF 10F	TNBC	1:1 mixture of DMEM and Ham's F12 (+ L-glutamine + 15mM Hepes, Gibco, Cat# 11330)		37°C	0.05
		20 ng/ml Human epidermal growth factor
		100 ng/ml cholera toxin
		0.01 mg/ml bovine insulin
		500 ng/ml hydrocortisone, 95%
		5% horse serum
MCF-12A	TNBC	1:1 mixture of DMEM and Ham's F12 (+ L-glutamine + 15mM Hepes, Gibco, Cat# 11330)		37°C	0.05
		20 ng/ml Human epidermal growth factor
		100 ng/ml cholera toxin
		0.01 mg/ml bovine insulin
		500 ng/ml hydrocortisone, 95%
		5% horse serum
MDA-MB-436	TNBC	Leibovitz's L-15 medium + 10% FBS (no Heat-Inactivated) + 1% P/S	Leibovitz's L-15 medium + 10% FBS (no Heat-Inactivated) + 1% P/S	37°C	none
		10 mg/l insulin	10 mg/l insulin
			16 mg/l glutathione, 90%
MDA-MB-415	HR+	Leibovitz's L-15 medium + 15% FBS (no Heat-Inactivated) + 1% P/S	Leibovitz's L-15 medium + 15% FBS (no Heat-Inactivated) + 1% P/S	37°C	none
		2mM L-glutamine	2mM L-glutamine
		10 mg/l insulin	10 mg/l insulin
			10 mg/l glutathione, 85%
DU-4475	TNBC	RPMI-1640 Medium + 10% heat Inactivated FBS + 1% P/S		37°C	0.05
HCC-2218	HER2amp	RPMI-1640 Medium + 10% heat Inactivated FBS + 1% P/S		37°C	0.05
HCC-2157	TNBC	RPMI-1640 Medium + 10% heat Inactivated FBS + 1% P/S		37°C	0.05
		0.02mg/ml Insulin
		50nM Hydrocortisone
		1ng/ml EGF
HCC-1599	TNBC	RPMI-1640 Medium + 10% heat Inactivated FBS + 1% P/S		37°C	0.05
Supplementary table S1: description of the dataset (cell lines)

## Sheet: Ligands
Ligand Family	Ligand name	Abbreviation	vendor/catalog no.	UniProt acc. no.	Stock concentration	comment
ErbB	Epidermal Growth Factor	EGF	Peprotech AF-100-15	P01133	100µg/ml
ErbB	Epiregulin	EPR	Peprotech 100-04	O14944	100µg/ml
ErbB	Betacellulin	BTC	Peprotech 100-50	P35070	100µg/ml
ErbB	Heregulin β1	HRG	Peprotech 100-03	Q02297	100µg/ml
Ins-IGF	Insulin	INS	Sigma I9278	P01308	100µg/ml
Ins-IGF	Insulin-like Growth Factor 1	IGF-1	Peprotech 100-11	P05019	100µg/ml
Ins-IGF	Insulin-like Growth Factor 2	IGF-2	Peprotech 100-12	P01344	100µg/ml
PDGF	Platelet Derived Growth Factor BB	PDGF-BB	Peprotech 100-14B	P01127	100µg/ml
HGF	Hepatocyte Growth Factor	HGF	Peprotech 100-39	P14210	100µg/ml
SCF	Stem Cell Factor	SCF	Peprotech 300-07	P21583	100µg/ml
FGF	Fibroblast Growth Factor (acidic)	FGF-1	Peprotech 100-17A	P05230	100µg/ml
FGF	Fibroblast Growth Factor (basic)	FGF-2	Peprotech 100-18B	P09038	100µg/ml
NGF	Nerve Growth Factor	NGF-beta	Peprotech 450-01	P01138	100µg/ml
EFNA	Ephrin-A1	EFNA1	R&D 602-A1-200	P20827	100µg/ml
VEGF	Vascular endothelial growth factor A	VEGF165	Peprotech 100-20	P15692	100µg/ml
Supplementary table S1: description of the dataset (ligands)

## Sheet: ELISA assays
Receptor Family	Protein Abbreviation	UNIPROT ID	capture antibody vendor and label	epitope	source animal	detection antibody vendor and label	epitope	source animal
-	Erk	P27361	Cell Signaling Technologies 7050	Total p44/42 MAPK (Erk1/2)	mouse	Cell Signaling Technologies 7050	Total p44/42 MAPK (Erk1/2)	rabbit
-	Akt	P31749	Cell Signaling Technologies 7142	Total Akt	rabbit	Cell Signaling Technologies 7142	Total Akt1	mouse
ErbB	EGFR	P00533	R&D Systems AF231	Total EGFR	goat	R&D Systems BAF231	Total EGFR	goat
ErbB	ErbB2	P04626	R&D Systems MAB1129	Total ErbB2	mouse	R&D Systems BAF1129	Total ErbB2	goat
ErbB	ErbB3	P21860	R&D Systems MAB3481	Total ErbB3	mouse	R&D Systems BAM348	Total ErbB3	mouse
ErbB	ErbB4	Q15303	R&D Systems DYC1133	Total ErbB4	mouse	R&D Systems DYC1133	Total ErbB4	mouse
InsR	InsR	P06213	R&D Systems DYC1544	Total Insulin R	mouse	R&D Systems DYC1544	Total Insulin R	mouse
InsR	IGF1R	P08069	R&D Systems DYC305	Total IGF1R	mouse	R&D Systems DYC305	Total IGF1R	goat
InsR	IGF2R	P11717	R&D Systems DY2447	Total IGF2R	mouse	R&D Systems DY2447	Total IGF2R	goat
VEGFR	VEGFR1	P17948	R&D Systems DYC4347	Total VEGFR1	mouse	R&D Systems DYC4347	Total VEGFR1	goat
VEGFR	VEGFR2	P35968	R&D Systems DYC1780	Total VEGFR2	mouse	R&D Systems DYC1780	Total VEGFR2	goat
VEGFR	VEGFR3	P35916	R&D Systems DYC3491	Total VEGFR3	mouse	R&D Systems DYC3491	Total VEGFR3	mouse
PDGFR	PDGFRa	P26618	Cell Signaling Technologies 7264	Total PDGFRa	rabbit	Cell Signaling Technologies 7264	Total PDGFRa	mouse
PDGFR	PDGFRb	P05622	R&D Systems DYC385	Total PDGFRb	mouse	R&D Systems DYC385	Total PDGFRb	goat
c-Met	c-Met	P08581	Invitrogen CHO0285	Total Met	unknown	Invitrogen CHO0285	Total Met	rabbit
c-kit	c-kit	P10721	R&D Systems DY332	Total ckit	mouse	R&D Systems DY332	Total ckit	goat
EphA2	EphA2	Q96HF4	R&D Systems DYC3035	Total EphA2	mouse	R&D Systems DYC3035	Total EphA2	goat
Src	Src	P12931	R&D Systems 7992	Total Src	rabbit	R&D Systems 7992	Total Src	mouse
TrkA	TrkA	P04629	R&D Systems DYC175	Total TrkA	mouse	R&D Systems DYC175	Total TrkA	mouse
FGFR	FGFR1	P11362	Merrimack A1	Total FGFR1	human	Merrimack H7	Total FGFR1	human
FGFR	FGFR2	P21802	R&D Systems DYC665	Total FGFR2	mouse	R&D Systems DYC665	Total FGFR2	mouse
FGFR	FGFR3	P22607	R&D Systems DYC766	Total FGFR3	mouse	R&D Systems DYC766	Total FGFR3	mouse
FGFR	FGFR4	P22455	R&D Systems DYC685	Total FGFR4	mouse	R&D Systems DYC685	Total FGFR4	rat
EpCa	EpCAM	P16422	R&D Systems DY960	Total EpCAM	mouse	R&D Systems DY960	Total EpCAM	goat
-	ppErk		R&D Systems DYC1018	Total p44/42 MAPK (Erk1/2)	goat	R&D Systems DYC1018	Phospho-p44/42 MAPK (Erk1 Thr202/Tyr204 and Erk2 T185/Y187)	rabbit
-	pErk		Cell Signaling Technologies 7246	Phospho-p44/42 MAPK (Thr202/Tyr204)	rabbit	Cell Signaling Technologies 7246	Total p44/42 MAPK (Erk1/2)	mouse
-	pAkt		Millipore 05-591MG	Akt1 PH Domain	mouse	Cell Signaling Technologies 5102	Phospho-Akt (Ser473)	mouse
ErbB	pEGFR		R&D Systems AF231	Total EGFR	goat	Millipore 16-452	Phosphotyrosine	mouse
ErbB	pErbB2		R&D Systems MAB1129	Total ErbB2	mouse	Millipore 16-452	Phosphotyrosine	mouse
ErbB	pErbB3		R&D Systems MAB3481	Total ErbB3	mouse	Millipore 16-452	Phosphotyrosine	mouse
ErbB	pErbB4		R&D Systems DYC2115	Total ErbB4	mouse	Millipore 16-452	Phosphotyrosine	mouse
InsR	pInsR		R&D Systems DYC2718	Total Insulin R	mouse	Millipore 16-452	Phosphotyrosine	mouse
InsR	pIGF1R		R&D Systems DYC1770	Total IGF1R	mouse	Millipore 16-452	Phosphotyrosine	mouse
InsR	pIGF1R-Y1131		Cell Signaling Technologies 7820	Phospho-IGF1R (Tyr1131)	rabbit	Cell Signaling Technologies 7820	Total IGF1R	mouse
VEGFR	pVEGFR1		R&D Systems DYC4170	Total VEGFR1	mouse	Millipore 16-452	Phosphotyrosine	mouse
VEGFR	pVEGFR2		R&D Systems DYC1766	Total VEGFR2	mouse	Millipore 16-452	Phosphotyrosine	mouse
VEGFR	pVEGFR3		R&D Systems DYC2724	Total VEGFR3	mouse	Millipore 16-452	Phosphotyrosine	mouse
PDGFR	pPDGFRa		R&D Systems DYC2114	Total PDGFRa	mouse	Millipore 16-452	Phosphotyrosine	mouse
PDGFR	pPDGFRb		R&D Systems DYC1767	Total PDGFRb	mouse	Millipore 16-452	Phosphotyrosine	mouse
c-Met	pc-Met		R&D Systems DYC2480	Total Met	goat	Millipore 16-452	Phosphotyrosine	mouse
c-kit	pc-kit		R&D Systems DYC3527	Total ckit	rat	Millipore 16-452	Phosphotyrosine	mouse
EphA2	pEphA2		R&D Systems DYC4056	Total EphA2	mouse	Millipore 16-452	Phosphotyrosine	mouse
Src	pSrc		R&D Systems DYC2685	Total Src	goat	R&D Systems DYC2685	Phospho-Src (Y419)	rabbit
TrkA	pTrkA		R&D Systems DYC2578	Total TrkA	mouse	Millipore 16-452	Phosphotyrosine	mouse
HR	ER	Q16405	R&D Systems DYC5715	Total ER alpha	sheep	R&D Systems DYC5715	Total ER alpha	sheep
HR	PR	P06401	R&D Systems DYC5415	Total PR	sheep	R&D Systems DYC5415	Total PR	sheep
Supplementary table S1: description of the dataset (ELISA assays)
