# Supplementary material for: Analysis of growth factor signaling in genetically diverse breast cancer lines
Source: BMC Biol. 2014 Mar 21;12:20. doi: 10.1186/1741-7007-12-20 (PMC4234128; doi:10.1186/1741-7007-12-20)
Supplement: Additional file 2: Table S2 — Connections between ligands and receptors. [file 1741-7007-12-20-S2.xlsx]

## Sheet: Table S2
Ligand name	Abbreviation	Target receptors				Basal receptor used for Figure 5e-f and S7c-f	Phospho-receptor used for Figure 5e-f and S7c-f
Epidermal Growth Factor	EGF	EGFR				EGFR	pEGFR
Epiregulin	EPR	EGFR	ErbB4			EGFR	pEGFR
Betacellulin	BTC	EGFR	ErbB4			EGFR	pEGFR
Heregulin β1	HRG	ErbB3	ErbB4			ErbB3	pErbB3
Insulin	INS	InsR				InsR	pInsR
Insulin-like Growth Factor 1	IGF-1	IGF1R				IGF1R	pIGF1R
Insulin-like Growth Factor 2	IGF-2	IGF1R	IGF2R			IGF2R†	pIGF1R
Platelet Derived Growth Factor BB	PDGF-BB	PDGFRa	PDGFRb			PDGFRa*	pPDGFRa
Hepatocyte Growth Factor	HGF	c-Met				c-Met	pc-Met
Stem Cell Factor	SCF	c-kit				c-kit	pc-kit
Fibroblast Growth Factor (acidic)	FGF-1	FGFR1	FGFR2	FGFR3	FGFR4	FGFR1†	(no pFGFR levels measured)
Fibroblast Growth Factor (basic)	FGF-2	FGFR1	FGFR2	FGFR3	FGFR4	FGFR2†	(no pFGFR levels measured)
Nerve Growth Factor	NGF-beta	TrkA				TrkA	pTrkA
Ephrin-A1	EFNA1	EphA2				EphA2	pEphA2
Vascular endothelial growth factor A	VEGF165	VEGFR1	VEGFR2	VEGFR3		VEGFR1†	pVEGFR1
						* correlation also found with other target receptor
						† no correlation found with any other target receptor
Supplementary table S2: Connections between ligands and receptors
