# Supplementary material for: Analysis of growth factor signaling in genetically diverse breast cancer lines
Source: BMC Biol. 2014 Mar 21;12:20. doi: 10.1186/1741-7007-12-20 (PMC4234128; doi:10.1186/1741-7007-12-20)
Supplement: Additional file 3 — Network maps of all cell lines used in this study. [file 1741-7007-12-20-S3.zip]

Archive with 42 entries (42 files):
- 184B5.png
- AU-565.png
- BT-20.png
- BT-474.png
- BT-483.png
- BT-549.png
- CAMA-1.png
- HCC38.png
- HCC70.png
- HCC202.png
- HCC1187.png
- HCC1395.png
- HCC1419.png
- HCC1428.png
- HCC1500.png
- HCC1569.png
- HCC1806.png
- HCC1937.png
- HCC1954.png
- Hs 578T.png
- MCF 10A.png
- MCF 10F.png
- MCF7.png
- MCF-12A.png
- MDA-MB-134-VI.png
- MDA-MB-157.png
- MDA-MB-175-VII.png
- MDA-MB-231.png
- MDA-MB-361.png
- MDA-MB-415.png
- MDA-MB-436.png
- MDA-MB-453.png
- MDA-MB-468.png
- NetMap_HER2amp.png
- NetMap_HR+.png
- NetMap_TNBC.png
- SK-BR-3.png
- T47D.png
- UACC-812.png
- UACC-893.png
- ZR-75-1.png
- ZR-75-30.png
