# Supplementary material for: Analysis of growth factor signaling in genetically diverse breast cancer lines
Source: BMC Biol. 2014 Mar 21;12:20. doi: 10.1186/1741-7007-12-20 (PMC4234128; doi:10.1186/1741-7007-12-20)
Supplement: Additional file 5 — Results of kinetic clustering and dose-dependence classification. [file 1741-7007-12-20-S5.xlsx]

## Sheet: Kinetics_clusters
Sensitivity cluster (1=sustained, 2=transient, 3=late, 4=null)	pERK[EGF_{1}]	pERK[EGF_{100}]	pERK[EPR_{1}]	pERK[EPR_{100}]	pERK[BTC_{1}]	pERK[BTC_{100}]	pERK[HRG_{1}]	pERK[HRG_{100}]	pERK[INS_{1}]	pERK[INS_{100}]	pERK[IGF-1_{1}]	pERK[IGF-1_{100}]	pERK[IGF-2_{1}]	pERK[IGF-2_{100}]	pERK[PDGF-BB_{1}]	pERK[PDGF-BB_{100}]	pERK[HGF_{1}]	pERK[HGF_{100}]	pERK[SCF_{1}]	pERK[SCF_{100}]	pERK[FGF-1_{1}]	pERK[FGF-1_{100}]	pERK[FGF-2_{1}]	pERK[FGF-2_{100}]	pERK[NGF-beta_{1}]	pERK[NGF-beta_{100}]	pERK[EFNA1_{1}]	pERK[EFNA1_{100}]	pERK[VEGF165_{1}]	pERK[VEGF165_{100}]	pAKT[EGF_{1}]	pAKT[EGF_{100}]	pAKT[EPR_{1}]	pAKT[EPR_{100}]	pAKT[BTC_{1}]	pAKT[BTC_{100}]	pAKT[HRG_{1}]	pAKT[HRG_{100}]	pAKT[INS_{1}]	pAKT[INS_{100}]	pAKT[IGF-1_{1}]	pAKT[IGF-1_{100}]	pAKT[IGF-2_{1}]	pAKT[IGF-2_{100}]	pAKT[PDGF-BB_{1}]	pAKT[PDGF-BB_{100}]	pAKT[HGF_{1}]	pAKT[HGF_{100}]	pAKT[SCF_{1}]
184B5	1	1	2	1	1	1	4	2	4	4	4	2	4	2	4	4	2	1	4	2	1	2	4	2	4	4	4	3	2	2	2	1	4	2	2	1	4	2	4	4	4	1	4	1	4	4	4	1	4
AU-565	1	1	1	1	1	1	1	1	4	4	4	4	4	4	4	4	4	1	4	4	2	2	2	2	4	4	4	4	4	2	4	1	4	1	4	1	1	1	4	4	4	4	4	4	4	4	4	1	4
BT-20	1	1	1	1	1	1	1	1	2	3	4	1	4	4	4	3	3	1	4	4	1	2	2	2	2	1	3	3	2	1	1	1	1	1	1	1	1	1	4	3	4	1	4	3	4	3	3	1	4
BT-474	1	1	1	1	1	1	1	1	4	4	4	4	4	4	4	4	1	2	4	4	1	2	1	1	4	4	4	2	4	4	4	1	4	1	2	1	1	1	4	4	4	4	4	4	4	4	4	2	4
BT-483	1	2	2	1	1	2	1	1	4	4	4	4	4	4	4	4	2	4	4	4	1	1	1	1	2	4	4	4	2	2	4	2	4	4	4	1	3	1	4	4	4	4	4	4	4	4	4	4	4
BT-549	1	1	4	1	1	2	4	4	4	4	4	4	4	4	4	4	4	1	4	4	1	2	1	1	4	4	4	4	4	4	4	2	4	2	4	2	4	4	4	3	4	1	4	1	4	4	4	1	4
CAMA-1	4	1	3	1	1	1	1	1	4	4	4	4	3	4	4	3	4	4	4	2	1	1	1	1	4	3	3	4	4	2	4	4	4	4	4	1	1	1	4	4	4	4	4	4	4	4	4	4	4
HCC1187	1	1	1	1	1	1	2	2	4	4	4	3	4	3	4	4	4	1	4	2	1	1	1	1	4	3	2	3	4	4	1	1	4	1	1	1	4	2	1	1	4	1	4	1	4	4	4	4	4
HCC1395	1	2	4	1	1	2	4	4	4	4	4	4	4	4	4	4	4	2	4	4	1	2	1	2	4	4	4	4	4	4	1	1	1	1	1	1	2	2	4	3	4	1	4	3	4	4	4	1	4
HCC1419	4	2	4	2	2	1	1	1	4	4	4	4	4	4	4	4	4	4	4	4	4	2	4	2	4	4	4	4	4	4	4	2	4	4	4	1	1	1	4	4	4	4	4	4	4	4	4	4	4
HCC1428	1	1	4	1	1	1	1	1	4	4	4	2	4	3	4	4	4	3	4	4	1	1	1	1	3	3	4	3	2	2	4	4	4	4	4	4	4	1	4	3	4	3	4	3	4	4	3	3	3
HCC1500	4	4	4	4	4	2	4	2	4	4	4	4	4	4	4	4	4	4	4	4	3	2	3	1	4	4	4	4	4	4	4	4	4	4	4	4	4	2	4	4	4	4	4	4	4	4	4	4	4
HCC1569	1	1	1	1	1	1	1	1	4	4	4	1	4	3	4	4	4	1	4	4	1	2	1	1	4	3	4	2	4	1	2	1	4	1	4	1	1	1	4	4	4	3	4	3	4	4	4	3	4
HCC1806	1	1	1	1	1	1	1	1	4	2	4	1	4	3	4	4	4	1	4	4	1	1	3	1	4	4	4	4	4	4	1	1	1	1	1	1	1	1	4	1	4	1	4	1	4	4	4	1	4
HCC1937	1	1	1	1	1	1	1	1	4	1	4	1	3	1	4	3	1	1	4	4	1	1	1	1	1	3	4	3	2	3	1	1	2	1	1	1	1	1	3	1	4	1	4	3	4	4	4	1	4
HCC1954	1	1	1	1	1	1	1	1	4	4	4	4	4	4	4	4	2	1	4	4	2	2	1	1	4	3	2	1	4	4	1	1	4	1	1	1	1	1	4	4	4	3	4	4	4	3	3	3	3
HCC202	1	1	1	1	1	1	1	1	4	4	4	4	3	4	4	2	1	1	4	4	1	2	2	2	3	1	4	4	2	1	4	4	4	4	4	2	1	2	4	4	4	4	4	4	4	4	4	4	4
HCC38	1	1	1	1	1	1	1	1	4	4	4	2	4	4	4	4	3	1	4	2	1	1	1	1	4	3	4	2	4	2	1	1	4	1	1	2	1	1	4	3	4	1	4	1	4	4	4	1	4
HCC70	1	1	1	1	1	1	3	2	4	4	4	4	4	4	3	4	4	1	4	2	2	4	4	4	4	3	4	4	4	4	1	1	1	1	1	1	1	1	4	4	4	4	4	3	4	2	1	1	1
Hs 578T	1	1	4	1	1	1	4	4	4	3	4	4	4	4	3	1	4	1	4	4	1	1	1	1	3	3	4	3	2	2	1	1	4	1	1	1	4	4	4	4	4	1	4	3	1	1	1	1	4
MCF 10A	1	1	2	1	1	1	4	2	4	4	4	2	1	2	4	4	4	1	3	4	2	2	2	2	4	4	4	4	4	4	1	1	2	1	1	1	2	1	4	3	2	1	3	1	4	4	4	1	3
MCF 10F	1	1	2	1	1	1	1	1	4	4	4	2	4	2	4	4	4	1	4	4	4	2	2	2	4	3	4	4	2	1	1	2	1	3	1	1	1	1	4	4	4	1	2	1	4	3	2	1	4
MCF-12A	3	1	4	1	3	1	4	4	4	3	4	3	4	3	4	2	3	1	4	4	1	1	3	1	4	3	4	3	2	4	4	2	2	4	2	2	2	4	4	1	4	1	4	3	4	4	4	2	4
MCF7	1	2	2	1	1	1	1	1	4	4	4	1	4	1	4	4	4	2	4	4	1	1	1	1	2	3	4	3	2	1	4	4	4	4	4	2	1	1	4	3	4	1	4	1	4	4	4	4	4
MDA-MB-134-VI	4	4	4	4	4	4	3	1	4	4	4	4	4	4	4	4	4	4	4	4	1	1	1	1	2	3	4	4	2	1	4	4	4	4	4	4	1	1	4	3	4	3	4	3	4	4	4	4	4
MDA-MB-157	1	1	4	1	1	1	4	4	4	1	4	3	4	2	1	1	4	2	4	2	1	2	1	1	4	1	4	4	2	2	2	2	4	4	2	2	4	4	4	1	4	1	4	1	1	1	4	4	4
MDA-MB-175-VII	4	2	4	4	4	3	4	4	4	4	4	4	4	4	4	4	4	4	4	4	4	4	4	4	4	4	4	4	4	4	2	2	4	4	4	4	4	3	3	3	4	3	4	3	2	3	3	3	3
MDA-MB-231	1	1	1	1	1	1	2	1	4	2	4	2	2	2	4	4	2	1	2	2	3	1	2	2	4	4	4	4	4	2	1	2	4	2	2	2	2	2	4	4	4	2	4	2	4	4	4	1	4
MDA-MB-361	2	2	3	2	2	2	1	1	4	4	4	4	4	4	4	4	4	4	4	4	1	2	1	1	2	4	4	2	4	2	1	1	2	1	2	1	1	1	4	3	4	1	2	3	4	4	4	4	4
MDA-MB-415	2	4	4	4	1	1	1	1	4	4	4	4	4	4	4	4	4	1	4	2	1	1	1	1	1	1	4	3	2	1	4	4	4	4	4	1	3	1	4	4	4	4	4	4	4	4	4	4	4
MDA-MB-436	1	1	4	1	1	1	4	4	2	2	2	2	4	3	4	4	3	1	4	2	1	1	1	1	2	2	4	4	2	1	1	1	4	2	1	1	4	4	2	2	2	1	4	3	4	4	4	3	4
MDA-MB-453	2	2	4	1	2	2	1	1	4	4	4	4	4	4	4	4	4	4	4	4	4	2	4	1	4	4	4	4	4	4	4	4	4	2	2	1	1	1	4	4	4	4	4	4	4	4	4	4	4
MDA-MB-468	1	1	1	1	1	1	1	1	4	2	4	2	4	4	1	2	1	1	4	4	1	2	1	2	4	3	4	4	4	4	1	1	1	1	1	1	1	1	3	1	4	1	4	3	4	4	3	1	4
SK-BR-3	1	1	1	1	1	1	1	1	4	4	4	4	4	4	4	4	3	2	4	4	1	2	1	1	4	3	4	4	4	4	2	1	2	1	2	1	1	1	4	4	4	4	4	4	4	4	4	4	4
T47D	1	1	1	1	1	1	1	1	4	4	4	1	4	3	4	3	4	2	4	4	1	1	1	1	3	3	4	1	1	2	1	1	3	1	1	1	1	1	4	3	4	1	4	3	4	4	4	4	4
UACC-812	4	1	4	1	3	1	3	1	4	4	4	4	4	4	4	4	4	4	4	4	4	4	4	4	4	4	4	4	4	4	4	3	4	3	4	3	3	1	4	3	4	4	4	4	4	4	4	4	4
UACC-893	3	2	1	1	1	1	4	2	4	4	4	4	4	4	4	4	4	2	4	4	4	4	4	4	4	4	4	4	4	4	4	4	4	4	4	4	4	4	4	4	4	4	4	4	4	4	4	4	4
ZR-75-1	1	1	1	1	1	1	1	1	4	2	4	1	4	1	4	4	4	2	4	4	1	1	1	1	4	4	4	4	4	1	2	2	4	2	1	1	1	1	4	1	4	1	4	1	4	4	4	2	4
ZR-75-30	4	4	4	4	4	1	1	1	4	4	4	4	4	4	4	4	4	4	4	4	4	4	4	4	4	3	4	4	4	4	4	3	4	3	3	1	1	1	4	4	4	4	4	4	4	4	4	4	4
[truncated: 11 more columns]

## Sheet: DoseDependence_class
Dose Dependence class (1=Equal, 2=100ng>1ng, 3=only 100ng, 4=none, 5=only 1ng)	pERK[EGF]	pERK[EPR]	pERK[BTC]	pERK[HRG]	pERK[INS]	pERK[IGF-1]	pERK[IGF-2]	pERK[PDGF-BB]	pERK[HGF]	pERK[SCF]	pERK[FGF-1]	pERK[FGF-2]	pERK[NGF-beta]	pERK[EFNA1]	pERK[VEGF165]	pAKT[EGF]	pAKT[EPR]	pAKT[BTC]	pAKT[HRG]	pAKT[INS]	pAKT[IGF-1]	pAKT[IGF-2]	pAKT[PDGF-BB]	pAKT[HGF]	pAKT[SCF]	pAKT[FGF-1]	pAKT[FGF-2]	pAKT[NGF-beta]	pAKT[EFNA1]	pAKT[VEGF165]
184B5	1	2	1	3	4	3	3	4	2	3	2	3	4	3	1	2	3	2	3	4	3	3	4	3	4	1	4	4	4	4
AU-565	1	1	1	2	4	4	4	4	3	4	1	1	4	4	3	2	2	2	2	4	4	4	4	3	4	4	4	4	3	4
BT-20	1	1	1	2	2	3	4	3	2	4	2	2	1	1	1	1	1	1	1	3	3	3	3	2	4	1	3	1	1	5
BT-474	2	2	2	2	4	4	4	4	2	4	2	2	4	3	5	3	3	2	2	4	4	4	4	3	4	4	4	4	5	4
BT-483	2	2	2	2	4	4	4	4	5	4	2	2	5	4	1	3	4	3	2	4	4	4	4	4	4	4	3	5	4	3
BT-549	2	3	2	4	4	4	4	4	3	4	2	2	4	4	4	3	3	3	4	3	3	3	4	3	4	4	4	4	4	4
CAMA-1	3	2	2	2	4	3	1	3	4	3	2	2	1	5	2	4	4	2	2	4	4	4	4	4	4	5	3	4	4	4
HCC1187	2	2	2	2	4	3	3	4	3	3	2	2	3	1	4	2	3	2	3	2	3	3	4	4	3	1	1	4	4	4
HCC1395	2	3	1	4	4	4	4	4	3	4	2	2	4	4	4	1	2	1	1	3	3	3	4	3	4	1	1	4	4	4
HCC1419	3	3	1	1	4	4	4	4	4	4	3	3	4	4	4	3	4	3	2	4	4	4	4	4	4	4	4	4	4	4
HCC1428	2	3	1	2	4	3	3	4	3	4	2	2	2	3	1	4	4	4	3	3	3	3	4	1	1	4	4	1	3	1
HCC1500	4	4	3	3	4	4	4	4	4	4	2	2	4	4	4	4	4	4	3	4	4	4	4	4	4	4	4	5	4	1
HCC1569	1	2	1	2	4	3	3	4	3	4	2	2	3	3	2	2	3	2	2	4	3	3	4	3	4	4	4	4	4	4
HCC1806	1	2	2	2	3	3	3	4	3	4	2	2	4	4	4	1	2	1	2	2	3	3	4	3	4	1	1	4	4	4
HCC1937	1	2	1	2	3	3	2	3	2	4	2	2	2	3	1	2	2	2	2	2	3	3	4	3	4	1	4	1	4	3
HCC1954	1	2	1	2	4	4	4	4	2	4	1	1	3	1	4	1	3	2	2	4	3	3	3	1	1	4	1	1	2	1
HCC202	2	2	2	2	4	4	5	3	2	4	1	2	1	4	1	4	4	3	1	4	4	4	4	4	4	1	5	4	3	5
HCC38	2	2	2	2	4	3	4	4	2	3	2	2	3	3	1	2	3	2	2	3	3	3	4	3	3	1	1	4	4	4
HCC70	2	2	2	2	4	4	4	5	3	3	5	4	3	4	4	2	2	2	1	4	4	3	3	2	2	4	4	4	4	4
Hs 578T	2	3	2	4	3	4	4	2	3	4	2	2	1	3	1	2	3	2	4	4	3	3	2	2	4	2	2	4	4	1
MCF 10A	1	2	1	3	1	3	1	4	3	5	2	1	4	4	3	2	2	2	2	2	2	2	4	3	5	1	4	4	4	3
MCF 10F	2	2	1	2	4	3	3	4	3	4	2	1	3	4	2	2	1	2	2	4	3	2	1	2	4	1	1	2	3	2
MCF-12A	2	3	2	4	3	3	3	3	2	4	1	2	3	3	5	3	5	1	1	3	3	3	4	3	4	5	1	5	3	1
MCF7	2	2	2	2	4	3	3	4	3	4	2	1	1	3	2	4	4	3	2	3	3	3	4	4	4	4	4	1	4	4
MDA-MB-134-VI	4	4	4	2	4	4	4	4	4	4	2	2	1	4	1	4	4	4	2	3	3	3	4	4	3	4	4	1	3	1
MDA-MB-157	2	3	2	4	3	3	3	2	3	3	1	2	3	4	1	2	4	2	4	3	3	3	2	4	3	4	4	1	3	1
MDA-MB-175-VII	3	4	3	4	4	4	4	4	4	4	4	4	4	4	4	1	4	5	3	2	3	3	1	1	1	5	3	1	1	1
MDA-MB-231	2	2	1	2	3	3	2	4	2	1	2	2	4	4	1	2	3	2	2	4	3	3	4	3	4	4	4	5	3	1
MDA-MB-361	2	1	1	2	4	4	4	4	4	4	1	2	5	3	1	1	1	2	1	3	3	2	4	4	4	5	3	4	3	1
MDA-MB-415	5	4	2	2	4	4	4	4	3	3	2	2	2	3	1	4	4	1	1	4	4	4	4	4	4	3	3	4	1	3
MDA-MB-436	1	3	1	4	1	2	3	4	2	3	1	2	1	4	1	2	3	1	4	1	2	3	4	3	4	4	2	1	4	1
MDA-MB-453	2	3	1	2	4	4	4	4	4	4	3	3	4	4	4	4	3	2	2	4	4	4	4	4	4	3	3	4	4	4
MDA-MB-468	2	1	2	2	3	3	3	1	2	4	2	2	3	4	4	2	1	2	2	2	3	3	4	2	3	1	1	3	4	1
SK-BR-3	1	1	1	1	4	4	4	4	2	4	1	2	3	4	4	2	2	2	1	4	4	4	4	4	4	4	4	4	4	4
T47D	1	2	1	1	4	3	3	3	3	4	2	2	1	3	1	2	2	2	1	3	3	3	4	4	4	1	1	5	3	1
UACC-812	3	3	2	2	4	4	4	4	4	4	4	4	4	4	4	3	3	3	2	3	4	3	4	4	4	4	4	3	4	2
UACC-893	2	2	1	3	4	4	4	4	3	4	4	4	4	4	4	4	4	3	4	4	4	4	4	4	4	4	4	4	4	4
ZR-75-1	2	2	2	2	3	3	3	4	3	4	2	2	4	4	1	2	3	2	1	3	3	3	4	3	4	2	3	4	4	4
ZR-75-30	4	4	3	1	4	4	4	4	4	4	4	4	3	4	4	3	3	2	1	4	4	4	4	4	4	4	3	4	4	4
